# Supplementary material for: Adult Human Vascular Smooth Muscle Cells on 3D Silk Fibroin Nonwovens Release Exosomes Enriched in Angiogenic and Growth-Promoting Factors
Source: Polymers (Basel). 2022 Feb 11;14(4):697. doi: 10.3390/polym14040697 (PMC8875541; doi:10.3390/polym14040697)
Supplement: Supplementary file 1 [file polymers-14-00697-s001.zip]

Archive with 1 entries (1 files):
- polymers-1582093-supplementary.pdf
